# Supplementary material for: Integrated Metabolomics and Network Pharmacology to Reveal the Mechanisms of Forsythia suspensa Extract Against Respiratory Syncytial Virus
Source: Int J Mol Sci. 2025 May 29;26(11):5244. doi: 10.3390/ijms26115244 (PMC12155444; doi:10.3390/ijms26115244)
Supplement: Supplementary file 1 [file ijms-26-05244-s001.zip]

Archive with 2 entries (2 files):
- Table S1.RSV related targets from each database source.xlsx
- Table S2.Docking scores.xlsx
