# Supplementary material for: Integrated Metabolomics and Network Pharmacology to Reveal the Mechanisms of Forsythia suspensa Extract Against Respiratory Syncytial Virus
Source: Int J Mol Sci. 2025 May 29;26(11):5244. doi: 10.3390/ijms26115244 (PMC12155444; doi:10.3390/ijms26115244)
Supplement: Supplementary file 1 [file ijms-26-05244-s001.zip › Table S1.RSV related targets from each database source.xlsx]

## Sheet: Table1
Table S1. RSV related targets from each database source
Gene symbol	UniProt accession	Source
ICAM1	P05362	CTD
SKP2	Q13309	CTD
EPO	P01588	CTD
CRYAB	P02511	CTD
EIF4EBP1	Q13541	CTD
TNFSF10	P50591	CTD
CASP7	P55210	CTD
EGR1	P18146	CTD
IL2	P60568	CTD
FAS	P25445	CTD
MYC	P01106	CTD
IL10	P22301	CTD
NQO1	P15559	CTD
SOD2	P04179	CTD
CASP8	Q14790	CTD
VEGFA	P15692	CTD
CCND1	P24385	CTD
CDKN1A	P38936	CTD
AKT1	P31749	CTD
IL6	P05231	CTD
CASP3	P42574	CTD
TNF	P01375	CTD
KRI1	Q8N9T8	CTD
ELP5	Q8TE02	CTD
ZNRF2	Q8NHG8	CTD
RDH13	Q8NBN7	CTD
BIRC7	Q96CA5	CTD
DNAAF5	Q86Y56	CTD
EDARADD	Q8WWZ3	CTD
SNRNP48	Q6IEG0	CTD
KLRK1	P26718	CTD
PPP2R5D	Q14738	CTD
SPSB3	Q6PJ21	CTD
KATNAL1	Q9BW62	CTD
TMEM263	Q8WUH6	CTD
GALNT4	Q8N4A0	CTD
MRPS12	O15235	CTD
SLC26A11	Q86WA9	CTD
PRPF6	O94906	CTD
LST1	O00453	CTD
CTDSPL2	Q05D32	CTD
HNRNPLL	Q8WVV9	CTD
TMEM41B	Q5BJD5	CTD
ATE1	O95260	CTD
ERLIN2	O94905	CTD
OGFR	Q9NZT2	CTD
TSEN15	Q8WW01	CTD
MARK2	Q7KZI7	CTD
AP2A1	O95782	CTD
BRCC3	P46736	CTD
DCPS	Q96C86	CTD
LSM4	Q9Y4Z0	CTD
NAIP	Q13075	CTD
SLC25A11	Q02978	CTD
XPO5	Q9HAV4	CTD
PHTF1	Q9UMS5	CTD
MRPL19	P49406	CTD
NLRP12	P59046	CTD
SRRT	Q9BXP5	CTD
NADK2	Q4G0N4	CTD
SMC6	Q96SB8	CTD
SALL4	Q9UJQ4	CTD
AGTRAP	Q6RW13	CTD
ERCC3	P19447	CTD
SSRP1	Q08945	CTD
ABI1	Q8IZP0	CTD
IFRD2	Q12894	CTD
CYB5R1	Q9UHQ9	CTD
SUV39H1	O43463	CTD
SMC3	Q9UQE7	CTD
UQCRB	P14927	CTD
COX8A	P10176	CTD
MBD1	Q9UIS9	CTD
DNM2	P50570	CTD
RB1CC1	Q8TDY2	CTD
RECQL4	O94761	CTD
BCR	P11274	CTD
ADAM10	O14672	CTD
RAPH1	Q70E73	CTD
TLR3	O15455	CTD
ASAP1	Q9ULH1	CTD
GSPT1	P15170	CTD
HTRA2	O43464	CTD
TRA2A	Q13595	CTD
PRDM2	Q13029	CTD
CDC34	P49427	CTD
TCF7	P36402	CTD
CLEC7A	Q9BXN2	CTD
EPHA1	P21709	CTD
RAB8B	Q92930	CTD
RPA3	P35244	CTD
SCPEP1	Q9HB40	CTD
RDH11	Q8TC12	CTD
ALOX12	P18054	CTD
GSK3A	P49840	CTD
PPM1A	P35813	CTD
PRF1	P14222	CTD
SUMO1	P63165	CTD
RIPK3	Q9Y572	CTD
YPEL5	P62699	CTD
CHAF1A	Q13111	CTD
CCL8	P80075	CTD
DBN1	Q16643	CTD
GLA	P06280	CTD
ACOT7	O00154	CTD
AFF4	Q9UHB7	CTD
IDE	P14735	CTD
CBL	P22681	CTD
FAM43A	Q8N2R8	CTD
GZMB	P10144	CTD
MYO5A	Q9Y4I1	CTD
VEGFB	P49765	CTD
CRIP2	P52943	CTD
ETV4	P43268	CTD
PSMD12	O00232	CTD
BCL2L2	Q92843	CTD
MFN1	Q8IWA4	CTD
TFDP1	Q14186	CTD
ITGAL	P20701	CTD
LIMA1	Q9UHB6	CTD
LRRFIP1	Q32MZ4	CTD
RPS19	P39019	CTD
SMC1A	Q14683	CTD
TXN2	Q99757	CTD
ALDH18A1	P54886	CTD
EIF1	P41567	CTD
SRSF1	Q07955	CTD
FOXA1	P55317	CTD
TOP2B	Q02880	CTD
FZD2	Q14332	CTD
BARD1	Q99728	CTD
FMR1	Q06787	CTD
PSMB5	P28074	CTD
RIPK1	Q13546	CTD
TRAF6	Q9Y4K3	CTD
NABP1	Q96AH0	CTD
TCF7L2	Q9NQB0	CTD
AHCY	P23526	CTD
AKT2	P31751	CTD
CD74	P04233	CTD
IRAK2	O43187	CTD
KAT2B	Q92831	CTD
RAC2	P15153	CTD
TCF19	Q9Y242	CTD
ARHGDIA	P52565	CTD
FANCD2	Q9BXW9	CTD
RRM2B	Q7LG56	CTD
FBLN5	Q9UBX5	CTD
YWHAE	P62258	CTD
CD69	Q07108	CTD
NOTCH2	Q04721	CTD
SAA1	P0DJI8	CTD
EIF5A	P63241	CTD
NCOA3	Q9Y6Q9	CTD
CDT1	Q9H211	CTD
OGDH	Q02218	CTD
YWHAZ	P63104	CTD
EIF4E	P06730	CTD
NQO2	P16083	CTD
TAGLN2	P37802	CTD
BIK	Q13323	CTD
CBR3	O75828	CTD
ESRRA	P11474	CTD
IRAK1	P51617	CTD
MSH6	P52701	CTD
SHC1	P29353	CTD
IGFBP2	P18065	CTD
MUC1	P15941	CTD
VASP	P50552	CTD
ITGAV	P06756	CTD
IDH3A	P50213	CTD
IFITM1	P13164	CTD
IL7R	P16871	CTD
THY1	P04216	CTD
TNFRSF9	Q07011	CTD
DLGAP5	Q15398	CTD
KPNA2	P52292	CTD
PTPN11	Q06124	CTD
S100A4	P26447	CTD
TMPO	P42166	CTD
ABL1	P00519	CTD
HSPA4L	O95757	CTD
FGF21	Q9NSA1	CTD
TCF4	P15884	CTD
SIGMAR1	Q99720	CTD
CD38	P28907	CTD
CDC42	P60953	CTD
SLC31A1	O15431	CTD
CCNF	P41002	CTD
MCM7	P33993	CTD
BCL2A1	Q16548	CTD
PTX3	P26022	CTD
NFKBIB	Q15653	CTD
SPTBN1	Q01082	CTD
STIP1	P31948	CTD
UPP1	Q16831	CTD
BCL3	P20749	CTD
WEE1	P30291	CTD
BRCA2	P51587	CTD
HSF1	Q00613	CTD
SPHK1	Q9NYA1	CTD
NFKB2	Q00653	CTD
DIABLO	Q9NR28	CTD
ATG5	Q9H1Y0	CTD
CSF3	P09919	CTD
MAP2K6	P52564	CTD
JAK1	P23458	CTD
TNFRSF10A	O00220	CTD
GHR	P10912	CTD
TPI1	P60174	CTD
CREM	Q03060	CTD
ENO2	P09104	CTD
B2M	P61769	CTD
BCL6	P41182	CTD
ATF2	P15336	CTD
VDAC1	P21796	CTD
KIT	P10721	CTD
TGFB2	P61812	CTD
MAP2K2	P36507	CTD
AQP3	Q92482	CTD
NR1H3	Q13133	CTD
JUND	P17535	CTD
CREBBP	Q92793	CTD
LMNA	P02545	CTD
NLRP3	Q96P20	CTD
SLC7A5	Q01650	CTD
CASP2	P42575	CTD
TXN	P10599	CTD
CASP6	P55212	CTD
GADD45G	O95257	CTD
IL1R1	P14778	CTD
CASP4	P49662	CTD
CHUK	O15111	CTD
PDGFRB	P09619	CTD
FKBP5	Q13451	CTD
IL12A	P29459	CTD
BIRC2	Q13490	CTD
CASP12	Q6UXS9	CTD
HSPA1B	P0DMV8	CTD
MYD88	Q99836	CTD
PPARD	Q03181	CTD
ADM	P35318	CTD
ERN1	O75460	CTD
RAD51	Q06609	CTD
THRA	P10827	CTD
CYBA	P13498	CTD
BRCA1	P38398	CTD
IGF2	P01344	CTD
NUPR1	O60356	CTD
RPS6	P62753	CTD
AKR1B1	P15121	CTD
AKR1B10	O60218	CTD
CFLAR	O15519	CTD
E2F1	Q01094	CTD
HSP90AB1	P08238	CTD
TNFAIP3	P21580	CTD
EIF2AK3	Q9NZJ5	CTD
BBC3	Q96PG8	CTD
EIF2S1	P05198	CTD
XDH	P47989	CTD
SOCS3	O14543	CTD
ME1	P48163	CTD
SCD	O00767	CTD
TLR2	O60603	CTD
GADD45B	O75293	CTD
IL5	P05113	CTD
NDRG1	Q92597	CTD
IKBKB	O14920	CTD
IRS1	P35568	CTD
ERBB2	P04626	CTD
MGMT	P16455	CTD
BAK1	Q16611	CTD
SNCA	P37840	CTD
PMAIP1	Q13794	CTD
PRKCD	Q05655	CTD
ACE	P12821	CTD
AIFM1	O95831	CTD
RUNX2	Q13950	CTD
BCL2L11	O43521	CTD
CCND2	P30279	CTD
CTSD	P07339	CTD
CXCR4	P61073	CTD
BECN1	Q14457	CTD
HSP90AA1	P07900	CTD
ATM	Q13315	CTD
AKR1C3	P42330	CTD
RAF1	P04049	CTD
IGF1R	P08069	CTD
KDR	P35968	CTD
MAP2K1	Q02750	CTD
TNFRSF10B	O14763	CTD
ABCC4	O15439	CTD
BIRC3	Q13489	CTD
CEBPA	P49715	CTD
ATF4	P18848	CTD
CLU	P10909	CTD
IL12B	P29460	CTD
XBP1	P17861	CTD
HRAS	P01112	CTD
F3	P13726	CTD
RPS6KB1	P23443	CTD
XIAP	P98170	CTD
FASLG	P48023	CTD
MCL1	Q07820	CTD
GDF15	Q99988	CTD
MTOR	P42345	CTD
HSPB1	P04792	CTD
G6PD	P11413	CTD
CYP2C19	P33261	CTD
NR1H4	Q96RI1	CTD
GPT	P24298	CTD
HSPA1A	P0DMV8	CTD
MAPK14	Q16539	CTD
MKI67	P46013	CTD
CEBPB	P17676	CTD
CCL3	P10147	CTD
MDM2	Q00987	CTD
BID	P55957	CTD
CYP2D6	P10635	CTD
TLR4	O00206	CTD
CDK2	P24941	CTD
ABCC1	P33527	CTD
CYP2C9	P11712	CTD
PPARGC1A	Q9UBK2	CTD
MAPK9	P45984	CTD
SQSTM1	Q13501	CTD
CXCL2	P19875	CTD
ATF3	P18847	CTD
SPP1	P10451	CTD
CDK1	P06493	CTD
CXCL1	P09341	CTD
PGR	P06401	CTD
CDKN1B	P46527	CTD
RB1	P06400	CTD
GADD45A	P24522	CTD
CYCS	P99999	CTD
BIRC5	O15392	CTD
CCNB1	P14635	CTD
GSK3B	P49841	CTD
IL4	P05112	CTD
CTNNB1	P35222	CTD
ABCC2	Q92887	CTD
ESR2	Q92731	CTD
SERPINE1	P05121	CTD
NR1I3	Q14994	CTD
HSPA5	P11021	CTD
HIF1A	Q16665	CTD
STAT3	P40763	CTD
NFKB1	P19838	CTD
TGFB1	P01137	CTD
MAPK8	P45983	CTD
DDIT3	P35638	CTD
BCL2L1	Q07817	CTD
GSR	P00390	CTD
ABCB1	P08183	CTD
IFNG	P01579	CTD
MMP9	P14780	CTD
NFKBIA	P25963	CTD
JUN	P05412	CTD
AR	P10275	CTD
ESR1	P03372	CTD
CYP3A4	P08684	CTD
NFE2L2	Q16236	CTD
CYP1A2	P05177	CTD
CCL2	P13500	CTD
PARP1	P09874	CTD
CASP9	P55211	CTD
CXCL8	P10145	CTD
RELA	Q04206	CTD
TP53	P04637	CTD
HMOX1	P09601	CTD
IL1B	P01584	CTD
BAX	Q07812	CTD
PTGS2	P35354	CTD
BCL2	P10415	CTD
MAPK3	P27361	CTD
MAPK1	P28482	CTD
OAS1	P00973	CTD
IFNA2	P01563	CTD
SYNJ2BP -COX16	A0A087WYV9	CTD
TNF	P01375	GeneCards
IL6	P05231	GeneCards
IFNG	P01579	GeneCards
IL10	P22301	GeneCards
CD40LG	P29965	GeneCards
TLR4	O00206	GeneCards
CCL3	P10147	GeneCards
CXCL8	P10145	GeneCards
CCL2	P13500	GeneCards
IL1B	P01584	GeneCards
IL13	P35225	GeneCards
STAT1	P42224	GeneCards
CD209	Q9NNX6	GeneCards
DDX58	O95786	GeneCards
ICAM1	P05362	GeneCards
CCR5	P51681	GeneCards
CCL5	P13501	GeneCards
TP53	P04637	GeneCards
IFIH1	Q9BYX4	GeneCards
CXCR4	P61073	GeneCards
IRF3	Q14653	GeneCards
HLA-B	P01889	GeneCards
CD8A	P01732	GeneCards
CD4	P01730	GeneCards
IL4	P05112	GeneCards
IRF1	P10914	GeneCards
SFTPB	P07988	GeneCards
CCL11	P51671	GeneCards
TLR2	O60603	GeneCards
TLR3	O15455	GeneCards
TGFB1	P01137	GeneCards
NFKB1	P19838	GeneCards
HLA-A	P30443	GeneCards
IFNB1	P01574	GeneCards
ELANE	P08246	GeneCards
EGFR	P00533	GeneCards
STAT3	P40763	GeneCards
IFNA1	P01562	GeneCards
MBL2	P11226	GeneCards
CASP8	Q14790	GeneCards
IL2	P60568	GeneCards
IL2RA	P01589	GeneCards
IL5	P05113	GeneCards
CRP	P02741	GeneCards
ALB	P02768	GeneCards
CXCL10	P02778	GeneCards
CD79A	P11912	GeneCards
IRF7	Q92985	GeneCards
CR2	P20023	GeneCards
CTLA4	P16410	GeneCards
ADA	P00813	GeneCards
NFKBIA	P25963	GeneCards
CD40	P25942	GeneCards
CR1	P17927	GeneCards
IFITM3	Q01628	GeneCards
FOXP3	Q9BZS1	GeneCards
RELA	Q04206	GeneCards
OAS1	P00973	GeneCards
FASLG	P48023	GeneCards
IL12B	P29460	GeneCards
IL4R	P24394	GeneCards
AKT1	P31749	GeneCards
TAP2	Q03519	GeneCards
TNFRSF1A	P19438	GeneCards
IL17A	Q16552	GeneCards
NEU1	Q99519	GeneCards
TBK1	Q9UHD2	GeneCards
IFNA2	P01563	GeneCards
STAT2	P52630	GeneCards
CXCL12	P48061	GeneCards
IKBKB	O14920	GeneCards
IFNGR1	P15260	GeneCards
MYD88	Q99836	GeneCards
CD3D	P04234	GeneCards
TFRC	P02786	GeneCards
RNASE3	P12724	GeneCards
TAP1	Q03518	GeneCards
PML	P29590	GeneCards
EIF2AK2	P19525	GeneCards
IL7	P13232	GeneCards
CSF2	P04141	GeneCards
HLA-C	P10321	GeneCards
NOS2	P35228	GeneCards
IL1RN	P18510	GeneCards
PTPN11	Q06124	GeneCards
CD55	P08174	GeneCards
CASP3	P42574	GeneCards
EP300	Q09472	GeneCards
CCL4	P13236	GeneCards
CCR1	P32246	GeneCards
FCGR3A	P08637	GeneCards
NKX2-1	P43699	GeneCards
IVNS1ABP	Q9Y6Y0	GeneCards
MX1	P20591	GeneCards
MTOR	P42345	GeneCards
ISG15	P05161	GeneCards
MYC	P01106	GeneCards
CDH1	P12830	GeneCards
IL7R	P16871	GeneCards
CD28	P10747	GeneCards
MAVS	Q7Z434	GeneCards
IL1A	P01583	GeneCards
C3	P01024	GeneCards
TLR9	Q9NR96	GeneCards
IL18	Q14116	GeneCards
IL2RB	P14784	GeneCards
CCND1	P24385	GeneCards
SFTPD	P35247	GeneCards
SFTPC	P11686	GeneCards
CD14	P08571	GeneCards
JUN	P05412	GeneCards
SOD1	P00441	GeneCards
HP	P00738	GeneCards
CSF3	P09919	GeneCards
BCL2	P10415	GeneCards
BST2	Q10589	GeneCards
APOBEC3G	Q9HC16	GeneCards
NFE2L2	Q16236	GeneCards
CYBB	P04839	GeneCards
MMP9	P14780	GeneCards
FCGR2A	P12318	GeneCards
IRAK4	Q9NWZ3	GeneCards
PIK3CD	O00329	GeneCards
LACTB	P83111	GeneCards
CD46	P15529	GeneCards
ATM	Q13315	GeneCards
CLEC4M	Q9H2X3	GeneCards
PDCD1	Q15116	GeneCards
PRF1	P14222	GeneCards
ATP6AP1	Q15904	GeneCards
MAPK14	Q16539	GeneCards
IFNL3	Q8IZI9	GeneCards
LTA	P01374	GeneCards
CCR3	P51677	GeneCards
CXCR3	P49682	GeneCards
HAVCR2	Q8TDQ0	GeneCards
MPO	P05164	GeneCards
IL1R1	P14778	GeneCards
ITGAM	P11215	GeneCards
TNFRSF1B	P20333	GeneCards
NBN	O60934	GeneCards
ITIH4	Q14624	GeneCards
RSAD2	Q8WXG1	GeneCards
IFNAR2	P48551	GeneCards
CD19	P15391	GeneCards
NCF2	P19878	GeneCards
TLR7	Q9NYK1	GeneCards
CYBA	P13498	GeneCards
MAPK8	P45983	GeneCards
IL10RB	Q08334	GeneCards
PTGS2	P35354	GeneCards
NFKB2	Q00653	GeneCards
CREB1	P16220	GeneCards
CD36	P16671	GeneCards
VEGFA	P15692	GeneCards
ITGB2	P05107	GeneCards
NOD2	Q9HC29	GeneCards
PPARG	P37231	GeneCards
CASP1	P29466	GeneCards
PRKCD	Q05655	GeneCards
TYK2	P29597	GeneCards
BDNF	P23560	GeneCards
IL15	P40933	GeneCards
MAPK3	P27361	GeneCards
IGF2R	P11717	GeneCards
CX3CR1	P49238	GeneCards
ERVW-1	Q9UQF0	GeneCards
BAX	Q07812	GeneCards
HAVCR1	Q96D42	GeneCards
ALOX5	P09917	GeneCards
IL3	P08700	GeneCards
CXCL1	P09341	GeneCards
JAK2	O60674	GeneCards
SPP1	P10451	GeneCards
NGF	P01138	GeneCards
LEP	P41159	GeneCards
CD274	Q9NZQ7	GeneCards
DEFB4A	O15263	GeneCards
IL12A	P29459	GeneCards
LTF	P02788	GeneCards
IL2RG	P31785	GeneCards
GAA	P10253	GeneCards
CCR7	P32248	GeneCards
SRC	P12931	GeneCards
VCAM1	P19320	GeneCards
FOS	P01100	GeneCards
APOE	P02649	GeneCards
EDN1	P05305	GeneCards
THBD	P07204	GeneCards
CCR2	P41597	GeneCards
TSLP	Q969D9	GeneCards
LDLR	P01130	GeneCards
KLRK1	P26718	GeneCards
IL21	Q9HBE4	GeneCards
C1QBP	Q07021	GeneCards
IRF5	Q13568	GeneCards
C5	P01031	GeneCards
CD59	P13987	GeneCards
ITGAL	P20701	GeneCards
CD27	P26842	GeneCards
SELP	P16109	GeneCards
IDO1	P14902	GeneCards
TLR5	O60602	GeneCards
GZMB	P10144	GeneCards
CXCL9	Q07325	GeneCards
IFNAR1	P17181	GeneCards
NLRP3	Q96P20	GeneCards
IL17RA	Q96F46	GeneCards
RNASEL	Q05823	GeneCards
NR3C1	P04150	GeneCards
MDM2	Q00987	GeneCards
TP63	Q9H3D4	GeneCards
SLC2A1	P11166	GeneCards
CSF3R	Q99062	GeneCards
HTRA2	O43464	GeneCards
CDKN1A	P38936	GeneCards
ABCB1	P08183	GeneCards
CD80	P33681	GeneCards
CHUK	O15111	GeneCards
MUC1	P15941	GeneCards
ABCA3	Q99758	GeneCards
SELL	P14151	GeneCards
STAT4	Q14765	GeneCards
PPIA	P62937	GeneCards
IRAK1	P51617	GeneCards
BCL2L1	Q07817	GeneCards
JAK1	P23458	GeneCards
SOCS3	O14543	GeneCards
SCNN1B	P51168	GeneCards
MUC5AC	P98088	GeneCards
HMGB1	P09429	GeneCards
TNFRSF10B	O14763	GeneCards
ALK	Q9UM73	GeneCards
FURIN	P09958	GeneCards
TICAM1	Q8IUC6	GeneCards
STAT5B	P51692	GeneCards
CD86	P42081	GeneCards
ETS1	P14921	GeneCards
ADRB2	P07550	GeneCards
SELE	P16581	GeneCards
SCGB1A1	P11684	GeneCards
EIF2S1	P05198	GeneCards
EPO	P01588	GeneCards
TKT	P29401	GeneCards
HIF1A	Q16665	GeneCards
IL16	Q14005	GeneCards
CD244	Q9BZW8	GeneCards
TNFSF10	P50591	GeneCards
SP1	P08047	GeneCards
IL11	P20809	GeneCards
SMAD3	P84022	GeneCards
MMP2	P08253	GeneCards
KRT18	P05783	GeneCards
SERPINE1	P05121	GeneCards
CDK1	P06493	GeneCards
ITGB1	P05556	GeneCards
VDR	P11473	GeneCards
CXCR2	P25025	GeneCards
ITGAV	P06756	GeneCards
CD38	P28907	GeneCards
CD44	P16070	GeneCards
CCL17	Q92583	GeneCards
IL33	O95760	GeneCards
MCL1	Q07820	GeneCards
GSTM1	P09488	GeneCards
SMPD1	P17405	GeneCards
DNAAF5	Q86Y56	GeneCards
TGFBR1	P36897	GeneCards
HBB	P68871	GeneCards
IL10RA	Q13651	GeneCards
DSP	P15924	GeneCards
TLR8	Q9NR97	GeneCards
TBX21	Q9UL17	GeneCards
TF	P02787	GeneCards
IL6R	P08887	GeneCards
CAV1	Q03135	GeneCards
SFTPA2	Q8IWL1	GeneCards
GLI2	P10070	GeneCards
LPO	P22079	GeneCards
IGF1	P05019	GeneCards
HSPA4	P34932	GeneCards
FCGR1A	P12314	GeneCards
CDK9	P50750	GeneCards
ERCC2	P18074	GeneCards
TAC1	P20366	GeneCards
FGF2	P09038	GeneCards
RELB	Q01201	GeneCards
ANXA5	P08758	GeneCards
CALCA	P06881	GeneCards
CCL22	O00626	GeneCards
STAT5A	P42229	GeneCards
PSMB8	P28062	GeneCards
TLR1	Q15399	GeneCards
PF4	P02776	GeneCards
IKBKE	Q14164	GeneCards
NPM1	P06748	GeneCards
SLAMF1	Q13291	GeneCards
HSPD1	P10809	GeneCards
MX2	P20592	GeneCards
SOCS1	O15524	GeneCards
MME	P08473	GeneCards
PARP1	P09874	GeneCards
CSF1	P09603	GeneCards
KPNA2	P52292	GeneCards
RHOA	P61586	GeneCards
NOTCH1	P46531	GeneCards
KRT8	P05787	GeneCards
MUC5B	Q9HC84	GeneCards
FCER2	P06734	GeneCards
NFKBIA	P25963	OMIM
TLR4	O00206	OMIM
ABCA3	Q99758	OMIM
CFD	P00746	OMIM
SAMD9	Q5K651	OMIM
TBX4	P57082	OMIM
TLR3	O15455	OMIM
TLR7	Q9NYK1	OMIM
NCL	P19338	OMIM
MYCL	P12524	OMIM
FES	P07332	OMIM
MYC	P01106	OMIM
CX3CR1	P49238	OMIM
CX3CL1	P78423	OMIM
TP53	P04637	OMIM
CD14	P08571	OMIM
SLC1A5	Q15758	OMIM
MPL	P40238	OMIM
SKI	P12755	OMIM
FOS	P01100	OMIM
MYCN	P04198	OMIM
FGF3	P11487	OMIM
SPI1	P17947	OMIM
ABL1	P00519	OMIM
MYB	P10242	OMIM
HRAS	P01112	OMIM
MOS	P00540	OMIM
KRAS	P01116	OMIM
SRC	P12931	OMIM
FLI1	Q01543	OMIM
ERAS	Q7Z444	OMIM
MRAS	O14807	OMIM
MTOR	P42345	OMIM
NDUFS1	P28331	OMIM
NDUFV1	P49821	OMIM
NDUFV2	P19404	OMIM
GABPA	Q06546	OMIM
NRF1	Q16656	OMIM
NDUFS7	O75251	OMIM
NDUFS8	O00217	OMIM
NDUFV3	P56181	OMIM
NDUFS4	O43181	OMIM
NDUFS2	O75306	OMIM
NDUFB6	O95139	OMIM
NDUFS3	O75489	OMIM
NDUFS5	O43920	OMIM
NDUFS6	O75380	OMIM
TLX3	O43711	OMIM
COA7	Q96BR5	OMIM
FLT1	P17948	OMIM
RNASE7	Q9H1E1	OMIM
CR2	P20023	OMIM
EGFR	P00533	OMIM
SOX4	Q06945	OMIM
LAMTOR5	O43504	OMIM
HIVEP3	Q5T1R4	OMIM
HAVCR2	Q8TDQ0	OMIM
NR2F6	P10588	OMIM
NR2F1	P10589	OMIM
SLC20A1	Q8WUM9	OMIM
SLC2A1	P11166	OMIM
HIVEP2	P31629	OMIM
PSMD7	P51665	OMIM
SLC20A2	Q08357	OMIM
EVI2A	P22794	OMIM
EVI2B	P34910	OMIM
MYBL1	P10243	OMIM
RELA	Q04206	OMIM
ABL2	P42684	OMIM
ETS1	P14921	OMIM
AKT1	P31749	OMIM
AKT2	P31751	OMIM
ETS2	P15036	OMIM
BRAF	P15056	OMIM
RAF1	P04049	OMIM
CRK	P46108	OMIM
FOSB	P53539	OMIM
NRAS	P01111	OMIM
WNT1	P04628	OMIM
BMI1	P35226	OMIM
ERBB2	P04626	OMIM
YES1	P07947	OMIM
REL	Q04864	OMIM
KIT	P10721	OMIM
FGR	P09769	OMIM
NOTCH4	Q99466	OMIM
ROS1	P08922	OMIM
ERG	P11308	OMIM
RRAS	P10301	OMIM
LYN	P07948	OMIM
JUN	P05412	OMIM
MECOM	Q03112	OMIM
WNT3	P56703	OMIM
RALA	P11233	OMIM
RALB	P11234	OMIM
RARB	P10826	OMIM
PDGFB	P01127	OMIM
THRA	P10827	OMIM
ERBB3	P21860	OMIM
THRB	P10828	OMIM
HIVEP1	P15822	OMIM
THPO	P40225	OMIM
RRAS2	P62070	OMIM
DUSP3	P51452	OMIM
CCR7	P32248	OMIM
ERBB4	Q15303	OMIM
MYBL2	P10244	OMIM
TRAF1	Q13077	OMIM
CRKL	P46109	OMIM
DUSP8	Q13202	OMIM
VRK1	Q99986	OMIM
VRK2	Q86Y07	OMIM
EIF3E	P60228	OMIM
EVI5	O60447	OMIM
PLXNC1	O60486	OMIM
RELB	Q01201	OMIM
TAX1BP1	Q86VP1	OMIM
AIP	O00170	OMIM
GPR183	P32249	OMIM
EBI3	Q14213	OMIM
HAVCR1	Q96D42	OMIM
RSAD2	Q8WXG1	OMIM
FLVCR1	Q9Y5Y0	OMIM
IVNS1ABP	Q9Y6Y0	OMIM
MAVS	Q7Z434	OMIM
URGCP	Q8TCY9	OMIM
MOV10	Q9HCE1	OMIM
FLVCR2	Q9UPI3	OMIM
RBCK1	Q9BYM8	OMIM
AKT3	Q9Y243	OMIM
PDCL3	Q9H2J4	OMIM
KIAA0319L	Q8IZA0	OMIM
ACY3	Q96HD9	OMIM
FAM89B	Q8N5H3	OMIM
EXOC3L2	Q2M3D2	OMIM
DPP4	P27487	OMIM
CLEC4M	Q9H2X3	OMIM
FCGR3A	P08637	OMIM
CCR5	P51681	OMIM
IFNA1	P01562	OMIM
STAT1	P42224	OMIM
IL10	P22301	OMIM
CXCR4	P61073	OMIM
CD81	P60033	OMIM
SH2D1A	O60880	OMIM
CCL5	P13501	OMIM
LTF	P02788	OMIM
TLR2	O60603	OMIM
SERPINA1	P01009	OMIM
NLRP3	Q96P20	OMIM
EOMES	O95936	OMIM
DEFA1	P59665	OMIM
TFRC	P02786	OMIM
DMD	P11532	OMIM
CD46	P15529	OMIM
SFTPD	P35247	OMIM
RPGR	Q92834	OMIM
IL22	Q9GZX6	OMIM
HLA-DRB1	P01912	OMIM
TFAM	Q00059	OMIM
STAT3	P40763	OMIM
LMNA	P02545	OMIM
CASP1	P29466	OMIM
TLR9	Q9NR96	OMIM
IL21	Q9HBE4	OMIM
NFKB1	P19838	OMIM
APOE	P02649	OMIM
IFNAR1	P17181	OMIM
G6PD	P11413	OMIM
UBD	O15205	OMIM
BTK	Q06187	OMIM
KLF2	Q9Y5W3	OMIM
NDUFA13	Q9P0J0	OMIM
CD3G	P09693	OMIM
TRAF6	Q9Y4K3	OMIM
STK4	Q13043	OMIM
MECP2	P51608	OMIM
ERCC2	P18074	OMIM
C1QBP	Q07021	OMIM
MBL2	P11226	OMIM
TGFB1	P01137	OMIM
IL12B	P29460	OMIM
ACE2	Q9BYF1	OMIM
NCF2	P19878	OMIM
TNF	P01375	PubMed
IL6	P05231	PubMed
TLR4	O00206	PubMed
EGFR	P00533	PubMed
TGFB1	P01137	PubMed
CXCL8	P10145	PubMed
IL10	P22301	PubMed
MMP9	P14780	PubMed
NFKB1	P19838	PubMed
VDR	P11473	PubMed
AKT1	P31749	PubMed
IL1B	P01584	PubMed
HLA-B	P01889	PubMed
CCL2	P13500	PubMed
MTOR	P42345	PubMed
IL17A	Q16552	PubMed
IFNG	P01579	PubMed
IL4	P05112	PubMed
CCR5	P51681	PubMed
CCL5	P13501	PubMed
HMGB1	P09429	PubMed
MAPK1	P28482	PubMed
ICAM1	P05362	PubMed
RELA	Q04206	PubMed
IL18	Q14116	PubMed
LEP	P41159	PubMed
MAPK14	Q16539	PubMed
PDCD1	Q15116	PubMed
CD14	P08571	PubMed
TNFSF10	P50591	PubMed
SPP1	P10451	PubMed
NOS2	P35228	PubMed
STAT1	P42224	PubMed
MUC1	P15941	PubMed
TLR3	O15455	PubMed
NFE2L2	Q16236	PubMed
MICA	Q29983	PubMed
MAPK8	P45983	PubMed
DDX58	O95786	PubMed
IL33	O95760	PubMed
IRF3	Q14653	PubMed
PML	P29590	PubMed
MCL1	Q07820	PubMed
AGER	Q15109	PubMed
ADRB2	P07550	PubMed
PRKCA	P17252	PubMed
IFNB1	P01574	PubMed
IL15	P40933	PubMed
IL1A	P01583	PubMed
EIF2AK2	P19525	PubMed
SP1	P08047	PubMed
PTPN11	Q06124	PubMed
SOCS1	O15524	PubMed
IL7R	P16871	PubMed
TLR7	Q9NYK1	PubMed
IFNA1	P01562	PubMed
NFKBIA	P25963	PubMed
CX3CR1	P49238	PubMed
TSLP	Q969D9	PubMed
OPRM1	P35372	PubMed
IFIH1	Q9BYX4	PubMed
CD55	P08174	PubMed
NCL	P19338	PubMed
MX1	P20591	PubMed
IL4R	P24394	PubMed
TRPV1	Q8NER1	PubMed
MAVS	Q7Z434	PubMed
SFTPD	P35247	PubMed
ITGAM	P11215	PubMed
EIF2S1	P05198	PubMed
CCR7	P32248	PubMed
TLR8	Q9NR97	PubMed
TNFRSF10B	O14763	PubMed
CX3CL1	P78423	PubMed
GZMB	P10144	PubMed
ISG15	P05161	PubMed
CD38	P28907	PubMed
PRF1	P14222	PubMed
JAK1	P23458	PubMed
ERN1	O75460	PubMed
IFNAR1	P17181	PubMed
MUC5AC	P98088	PubMed
CD59	P13987	PubMed
NGF	P01138	PubMed
GATA3	P23771	PubMed
NTRK1	P04629	PubMed
OAS1	P00973	PubMed
IFNL1	Q8IU54	PubMed
SPHK1	Q9NYA1	PubMed
SMPD1	P17405	PubMed
BRD4	O60885	PubMed
MICB	Q29980	PubMed
KLF6	Q99612	PubMed
EIF4EBP1	Q13541	PubMed
IKBKE	Q14164	PubMed
SCGB1A1	P11684	PubMed
LY96	Q9Y6Y9	PubMed
DUSP1	P28562	PubMed
LIF	P15018	PubMed
HMGCR	P04035	PubMed
PRDX1	Q06830	PubMed
ARG1	P05089	PubMed
EEF1A1	P68104	PubMed
SFTPA1	Q8IWL2	PubMed
IL9	P15248	PubMed
TRPA1	O75762	PubMed
STAT2	P52630	PubMed
SFTPC	P11686	PubMed
IL11	P20809	PubMed
OGT	O15294	PubMed
EFNB2	P52799	PubMed
CCL17	Q92583	PubMed
MAPKAPK2	P49137	PubMed
OPRD1	P41143	PubMed
RSAD2	Q8WXG1	PubMed
MMP10	P09238	PubMed
TRIM25	Q14258	PubMed
SIGLEC1	Q9BZZ2	PubMed
IL19	Q9UHD0	PubMed
MMP19	Q99542	PubMed
ACTR2	P61160	PubMed
CCL7	P80098	PubMed
GZMA	P12544	PubMed
VPS4A	Q9UN37	PubMed
SFTPA2	Q8IWL1	PubMed
TNFRSF10D	Q9UBN6	PubMed
IFI27	P40305	PubMed
ASIC3	Q9UHC3	PubMed
DCP1A	Q9NPI6	PubMed
IFI6	P09912	PubMed
IFNG	P01579	GenCLiP3
CD8A	P01732	GenCLiP3
CXCL8	P10145	GenCLiP3
IL13	P35225	GenCLiP3
IL4	P05112	GenCLiP3
TNF	P01375	GenCLiP3
IL6	P05231	GenCLiP3
IL10	P22301	GenCLiP3
CD4	P01730	GenCLiP3
IL17A	Q16552	GenCLiP3
ICAM1	P05362	GenCLiP3
RELA	Q04206	GenCLiP3
CCL5	P13501	GenCLiP3
NFKB1	P19838	GenCLiP3
IFNA1	P01562	GenCLiP3
CXCL11	O14625	self-built library
CXCL10	P02778	self-built
		library
IFNL3	Q8IZI9	self-built library
IFNL1	Q8IU54	self-built library
IFNL2	Q8IZJ0	self-built library
IL6	P05231	self-built library
CCL4	P13236	self-built library
CCL5	P13501	self-built library
CCL3	P10147	self-built library
IDO2	Q6ZQW0	self-built library
IFNB1	P01574	self-built library
OASL	Q15646	self-built library
CSF3	P09919	self-built library
IL1A	P01583	self-built library
CXCL9	Q07325	self-built library
TNFAIP6	P98066	self-built library
IL7R	P16871	self-built library
RSAD2	Q8WXG1	self-built library
ZBTB32	Q9Y2Y4	self-built library
AIM2	O14862	self-built library
IL4I1	Q96RQ9	self-built library
TRIM15	Q9C019	self-built library
ESM1	Q9NQ30	self-built library
CSAG1	Q6PB30	self-built library
IL1B	P01584	self-built library
BCL2A1	Q16548	self-built library
ZBP1	Q9H171	self-built library
TNF	P01375	self-built library
CCL8	P80075	self-built library
GRIN3A	Q8TCU5	self-built library
IL36G	Q9NZH8	self-built library
GCG	P01275	self-built library
CCL3L3	P16619	self-built library
SPOCD1	Q6ZMY3	self-built library
IL1RL1	Q01638	self-built library
IFNA21	P01568	self-built library
PDE4B	Q07343	self-built library
SSTR2	P30874	self-built library
FAP	Q12884	self-built library
TNIP3	Q96KP6	self-built library
IFIT3	O14879	self-built library
APOBEC3A	P31941	self-built library
TMEM171	Q8WVE6	self-built library
PTGIR	P43119	self-built library
MYH7	P12883	self-built library
CSF2	P04141	self-built library
IFIT2	P09913	self-built library
IL23A	Q9NPF7	self-built library
KRT6B	P04259	self-built library
TNFSF13B	Q9Y275	self-built library
CACNA1I	Q9P0X4	self-built library
KCNE3	Q9Y6H6	self-built library
KIAA2022	Q5QGS0	self-built library
KRT24	Q2M2I5	self-built library
FOSL1	P15407	self-built library
CXCL8	P10145	self-built library
CXCL13	O43927	self-built library
HERC5	Q9UII4	self-built library
IDO1	P14902	self-built library
IL13RA2	Q14627	self-built library
HBEGF	Q99075	self-built library
MAN1C1	Q9NR34	self-built library
RFPL1	O75677	self-built library
CHST9	Q7L1S5	self-built library
VAV3	Q9UKW4	self-built library
PPP1R16B	Q96T49	self-built library
UGT2B4	P06133	self-built library
ANOS1	P23352	self-built library
FAM71A	Q8IYT1	self-built library
ADH1A	P07327	self-built library
SPRR2D	P22532	self-built library
ADH1C	P00326	self-built library
FGF2	P09038	self-built library
PNMA3	Q9UL41	self-built library
CCL20	P78556	self-built library
SHISA9	B4DS77	self-built library
DACT2	Q5SW24	self-built library
DMRT3	Q9NQL9	self-built library
IL1R2	P27930	self-built library
VIPR1	P32241	self-built library
TET1	Q8NFU7	self-built library
DEPTOR	Q8TB45	self-built library
IFNA8	P32881	self-built library
PPM1L	Q5SGD2	self-built library
KCNJ16	Q9NPI9	self-built library
PDCD1LG2	Q9BQ51	self-built library
EBF1	Q9UH73	self-built library
IFNA16	P05015	self-built library
BMF	Q96LC9	self-built library
SOST	Q9BQB4	self-built library
EGR4	Q05215	self-built library
OAS2	P29728	self-built library
TRAF3IP3	Q9Y228	self-built library
FMO2	Q99518	self-built library
TRIM31	Q9BZY9	self-built library
NCF1	P14598	self-built library
PTGFR	P43088	self-built library
