# Supplementary material for: Integrated Metabolomics and Network Pharmacology to Reveal the Mechanisms of Forsythia suspensa Extract Against Respiratory Syncytial Virus
Source: Int J Mol Sci. 2025 May 29;26(11):5244. doi: 10.3390/ijms26115244 (PMC12155444; doi:10.3390/ijms26115244)
Supplement: Supplementary file 1 [file ijms-26-05244-s001.zip › Table S2.Docking scores.xlsx]

## Sheet: Sheet1
Protein	Compound	Affinity (kcal/mol)
TLR4	Rutin	-7.8
	Astragalin	-7.4
	Quercetin	-7.4
	Phillyrin	-7.2
	Kaempferol	-7.1
	Wogonin	-7
MAPK14	Rutin	-10.1
	Quercetin	-9.2
	Kaempferol	-9
	Wogonin	-8.7
	Astraglin	-8.6
	Phillyin	-8.2
AKT1	Astraglin	-10.5
	Kaempferol	-9.3
	Phillyin	-10.4
	Quercetin	-9.7
	Rutin	-11.6
	Wogonin	-9.1
CASP8	Astraglin	-6.8
	Kaempferol	-7.2
	Phillyin	-6.4
	Quercetin	-7.1
	Rutin	-7.5
	Wogonin	-7.1
RELA	Astraglin	-7.9
	Kaempferol	-7.1
	Phillyin	-7.4
	Quercetin	-7.2
	Rutin	-8.1
	Wogonin	-7.2
MAPK8	Astraglin	-9.1
	Kaempferol	-8.9
	Phillyin	-8.4
	Quercetin	-9.1
	Rutin	-9.1
	Wogonin	-9.3
IL6	Astraglin	-9.2
	Kaempferol	-8.8
	Phillyin	-8.8
	Quercetin	-9.1
	Rutin	-10.5
	Wogonin	-8.6
TNF	Astraglin	-8.2
	Kaempferol	-9.3
	Phillyin	-8.7
	Quercetin	-9.3
	Rutin	-10.4
	Wogonin	-9.3
